# Supplementary material for: Association of Maternal PM2.5 Exposure with Preterm Birth and Low Birth Weight: A Large-Scale Cohort Study in Northern Thailand (2016–2022)
Source: Toxics. 2025 Apr 13;13(4):304. doi: 10.3390/toxics13040304 (PMC12031216; doi:10.3390/toxics13040304)
Supplement: Supplementary file 1 [file toxics-13-00304-s001.zip]

Archive with 1 entries (1 files):
- toxics-3462766-supplementary.pdf
